# Supplementary material for: A novel machine learning approach reveals latent vascular phenotypes predictive of renal cancer outcome
Source: Sci Rep. 2017 Oct 16;7:13190. doi: 10.1038/s41598-017-13196-4 (PMC5643431; doi:10.1038/s41598-017-13196-4)
Supplement: Supplementary file 2 — Supplementary Table 1 [file 41598_2017_13196_MOESM2_ESM.xlsx]

## Sheet: Sheet1
List of cellular morphometric and texture features
's.area'
's.perimeter'
's.radius.mean'
's.radius.sd'
's.radius.min'
's.radius.max'
'm.majoraxis.1'
'm.eccentricity.1'
'm.theta.1'
'b.mean.1'
'b.sd.1'
'b.mad.1'
'b.q033.1'
'b.q066.1'
'b.q099.1'
'h.asm.s1.1'
'h.con.s1.1'
'h.cor.s1.1'
'h.var.s1.1'
'h.idm.s1.1'
'h.sav.s1.1'
'h.sva.s1.1'
'h.sen.s1.1'
'h.ent.s1.1'
'h.dva.s1.1'
'h.den.s1.1'
'h.f12.s1.1'
'h.f13.s1.1'
'h.asm.s2.1'
'h.con.s2.1'
'h.cor.s2.1'
'h.var.s2.1'
'h.idm.s2.1'
'h.sav.s2.1'
'h.sva.s2.1'
'h.sen.s2.1'
'h.ent.s2.1'
'h.dva.s2.1'
'h.den.s2.1'
'h.f12.s2.1'
'h.f13.s2.1'
'cyto.m.majoraxis.2'
'cyto.m.eccentricity.2'
'cyto.m.theta.2'
'cyto.b.mean.2'
'cyto.b.sd.2'
'cyto.b.mad.2'
'cyto.b.q033.2'
'cyto.b.q066.2'
'cyto.b.q099.2'
'cyto.h.asm.s2.2'
'cyto.h.con.s2.2'
'cyto.h.cor.s2.2'
'cyto.h.var.s2.2'
'cyto.h.idm.s2.2'
'cyto.h.sav.s2.2'
'cyto.h.sva.s2.2'
'cyto.h.sen.s2.2'
'cyto.h.ent.s2.2'
'cyto.h.dva.s2.2'
'cyto.h.den.s2.2'
'densityValues'
'neighbors'
