# Supplementary material for: A novel machine learning approach reveals latent vascular phenotypes predictive of renal cancer outcome
Source: Sci Rep. 2017 Oct 16;7:13190. doi: 10.1038/s41598-017-13196-4 (PMC5643431; doi:10.1038/s41598-017-13196-4)
Supplement: Supplementary file 3 — Supplementary Table 4 [file 41598_2017_13196_MOESM3_ESM.xlsx]

## Sheet: Sheet1
	Gene	Correlation	Vascular Feature
1	BUD31	-0.415499	EC Density (Kurtosis)
2	C15orf40	-0.406639	EC Density (Kurtosis)
3	C2	0.483381	EC Density (Kurtosis)
4	C6orf132	-0.405875	EC Density (Kurtosis)
5	CMYA5	0.405072	EC Density (Kurtosis)
6	CRYAA	0.408756	EC Density (Kurtosis)
7	DDX25	0.403221	EC Density (Kurtosis)
8	FAM86B1	-0.40566	EC Density (Kurtosis)
9	FLJ43950	0.404279	EC Density (Kurtosis)
10	GLB1L3	0.518453	EC Density (Kurtosis)
11	GPR115	0.404083	EC Density (Kurtosis)
12	HDDC2	-0.433098	EC Density (Kurtosis)
13	IQCK	-0.456908	EC Density (Kurtosis)
14	ITGB1BP1	-0.39882	EC Density (Kurtosis)
15	KCNJ1	0.408962	EC Density (Kurtosis)
16	MEAF6	-0.408671	EC Density (Kurtosis)
17	MRPS36	-0.419597	EC Density (Kurtosis)
18	NT5C3L	-0.469081	EC Density (Kurtosis)
19	PTHLH	0.399816	EC Density (Kurtosis)
20	RINL	-0.417524	EC Density (Kurtosis)
21	STAT3	0.410305	EC Density (Kurtosis)
22	TSPAN8	0.458379	EC Density (Kurtosis)
23	ADH5	-0.423625	Arm Orientation SD (Stdv)
24	CC2D2A	-0.435	Arm Orientation SD (Stdv)
25	DDO	-0.439754	Arm Orientation SD (Stdv)
26	INTS2	-0.429343	Arm Orientation SD (Stdv)
27	LAS1L	0.49609	Arm Orientation SD (Stdv)
28	MGAT4A	-0.441893	Arm Orientation SD (Stdv)
29	NLRC4	-0.4273	Arm Orientation SD (Stdv)
30	NRAS	-0.478899	Arm Orientation SD (Stdv)
31	PITX3	0.448194	Arm Orientation SD (Stdv)
32	RAB13	0.45665	Arm Orientation SD (Stdv)
33	RBM10	0.434674	Arm Orientation SD (Stdv)
34	RPL36A	0.425554	Arm Orientation SD (Stdv)
35	RPLP2	0.469663	Arm Orientation SD (Stdv)
36	RPS20	0.448302	Arm Orientation SD (Stdv)
37	RRS1	0.425199	Arm Orientation SD (Stdv)
38	SEPSECS	-0.450543	Arm Orientation SD (Stdv)
39	SLC16A4	-0.454451	Arm Orientation SD (Stdv)
40	SMARCAD1	-0.460916	Arm Orientation SD (Stdv)
41	SYP	0.433135	Arm Orientation SD (Stdv)
42	TCOF1	0.457378	Arm Orientation SD (Stdv)
43	TNFSF8	-0.428028	Arm Orientation SD (Stdv)
44	ZNF16	0.46279	Arm Orientation SD (Stdv)
45	AASS	-0.309486	Arm Number (Kurtosis)
46	ATP1A2	-0.340778	Arm Number (Kurtosis)
47	C1orf230	0.389086	Arm Number (Kurtosis)
48	C20orf185	0.484924	Arm Number (Kurtosis)
49	C7orf45	0.393822	Arm Number (Kurtosis)
50	CCL3L3	0.429418	Arm Number (Kurtosis)
51	CNBD1	0.471326	Arm Number (Kurtosis)
52	CTTN	-0.311265	Arm Number (Kurtosis)
53	CXCR2	-0.307079	Arm Number (Kurtosis)
54	DBX1	0.403269	Arm Number (Kurtosis)
55	DPH3B	-0.321448	Arm Number (Kurtosis)
56	EHD2	-0.325398	Arm Number (Kurtosis)
57	FAM129C	-0.359527	Arm Number (Kurtosis)
58	FFAR2	-0.309453	Arm Number (Kurtosis)
59	KRTAP12-2	0.468656	Arm Number (Kurtosis)
60	LOC731789	0.412458	Arm Number (Kurtosis)
61	MYH7	0.387497	Arm Number (Kurtosis)
62	NMUR2	-0.321246	Arm Number (Kurtosis)
63	PROK2	-0.318419	Arm Number (Kurtosis)
64	SCGB1C1	0.378929	Arm Number (Kurtosis)
65	SNORA61	-0.329618	Arm Number (Kurtosis)
66	SPEM1	0.412847	Arm Number (Kurtosis)
67	ACSL6	0.439785	Arm Number (Skewness)
68	C21orf67	-0.322064	Arm Number (Skewness)
69	CBFA2T3	-0.350303	Arm Number (Skewness)
70	DBC1	0.460194	Arm Number (Skewness)
71	EHD2	-0.429556	Arm Number (Skewness)
72	HIST3H2A	0.446449	Arm Number (Skewness)
73	HOXC11	-0.325123	Arm Number (Skewness)
74	IFNA13	-0.327559	Arm Number (Skewness)
75	IKZF4	-0.311353	Arm Number (Skewness)
76	KTELC1	-0.322039	Arm Number (Skewness)
77	LCE4A	0.439399	Arm Number (Skewness)
78	LOC100240735	-0.338894	Arm Number (Skewness)
79	LRIG1	-0.321887	Arm Number (Skewness)
80	MYH1	0.439966	Arm Number (Skewness)
81	MYH7	0.461475	Arm Number (Skewness)
82	NPPC	0.447457	Arm Number (Skewness)
83	PROK2	-0.335228	Arm Number (Skewness)
84	PTGER3	-0.318693	Arm Number (Skewness)
85	SCGB1C1	0.45761	Arm Number (Skewness)
86	SNORD115-30	0.442955	Arm Number (Skewness)
87	SNORD115-32	0.442955	Arm Number (Skewness)
88	TMEFF2	0.476308	Arm Number (Skewness)
89	ADRA1D	0.469833	BP Lacunarity (Stdv)
90	ARSB	-0.406005	BP Lacunarity (Stdv)
91	CACNA1A	0.462443	BP Lacunarity (Stdv)
92	CCDC47	-0.402677	BP Lacunarity (Stdv)
93	CTSF	-0.452421	BP Lacunarity (Stdv)
94	FAM19A3	0.471011	BP Lacunarity (Stdv)
95	MAPK8IP2	0.470525	BP Lacunarity (Stdv)
96	MPP1	-0.405484	BP Lacunarity (Stdv)
97	OR6P1	0.477815	BP Lacunarity (Stdv)
98	PA2G4	0.464512	BP Lacunarity (Stdv)
99	PDSS2	-0.412844	BP Lacunarity (Stdv)
100	PITX3	0.498576	BP Lacunarity (Stdv)
101	SEBOX	0.510193	BP Lacunarity (Stdv)
102	SGCB	-0.401672	BP Lacunarity (Stdv)
103	SLC39A8	-0.403137	BP Lacunarity (Stdv)
104	SOX8	0.464562	BP Lacunarity (Stdv)
105	SPINT2	-0.396917	BP Lacunarity (Stdv)
106	TMC5	0.466249	BP Lacunarity (Stdv)
107	TMEM200A	-0.397674	BP Lacunarity (Stdv)
108	TTC22	-0.433238	BP Lacunarity (Stdv)
109	ZIC2	0.475532	BP Lacunarity (Stdv)
110	ZNRF2	-0.425128	BP Lacunarity (Stdv)
111	BLMH	-0.460144	EC Lacunarity (Stdv)
112	BUB3	-0.401831	EC Lacunarity (Stdv)
113	CBARA1	-0.397677	EC Lacunarity (Stdv)
114	CECR7	0.43829	EC Lacunarity (Stdv)
115	CFC1B	0.417368	EC Lacunarity (Stdv)
116	CYP27A1	-0.387092	EC Lacunarity (Stdv)
117	DAPK1	-0.391917	EC Lacunarity (Stdv)
118	DYNC1I2	-0.384291	EC Lacunarity (Stdv)
119	GNGT1	0.455493	EC Lacunarity (Stdv)
120	HPGDS	-0.409274	EC Lacunarity (Stdv)
121	MBD2	-0.38959	EC Lacunarity (Stdv)
122	MTL5	0.414683	EC Lacunarity (Stdv)
123	PRAME	0.43045	EC Lacunarity (Stdv)
124	SIGLECP3	-0.397107	EC Lacunarity (Stdv)
125	SMNDC1	-0.415756	EC Lacunarity (Stdv)
126	SNORD116-15	0.445879	EC Lacunarity (Stdv)
127	TDRD12	0.409287	EC Lacunarity (Stdv)
128	TMCO4	0.430454	EC Lacunarity (Stdv)
129	TMEM74	0.437892	EC Lacunarity (Stdv)
130	TPD52	0.421305	EC Lacunarity (Stdv)
131	TPRG1	0.482947	EC Lacunarity (Stdv)
132	ZADH2	-0.404926	EC Lacunarity (Stdv)
133	ALCAM	-0.321108	Arm Lacunarity (Kurtosis)
134	ANKRA2	-0.347551	Arm Lacunarity (Kurtosis)
135	ANTXRL	0.474724	Arm Lacunarity (Kurtosis)
136	ARX	0.404777	Arm Lacunarity (Kurtosis)
137	B3GNT5	-0.351378	Arm Lacunarity (Kurtosis)
138	COL9A1	0.486657	Arm Lacunarity (Kurtosis)
139	CSH2	0.479383	Arm Lacunarity (Kurtosis)
140	CXCR1	0.404211	Arm Lacunarity (Kurtosis)
141	CYP4F12	-0.321829	Arm Lacunarity (Kurtosis)
142	ESR2	0.404403	Arm Lacunarity (Kurtosis)
143	GPR112	0.471157	Arm Lacunarity (Kurtosis)
144	H19	-0.371355	Arm Lacunarity (Kurtosis)
145	KCNJ12	0.419698	Arm Lacunarity (Kurtosis)
146	MED10	-0.318227	Arm Lacunarity (Kurtosis)
147	NMT2	-0.372525	Arm Lacunarity (Kurtosis)
148	OR2K2	0.410752	Arm Lacunarity (Kurtosis)
149	OTOL1	0.428482	Arm Lacunarity (Kurtosis)
150	RIOK2	-0.340813	Arm Lacunarity (Kurtosis)
151	STXBP6	-0.349976	Arm Lacunarity (Kurtosis)
152	UGT2B4	0.451687	Arm Lacunarity (Kurtosis)
153	ZCCHC9	-0.337202	Arm Lacunarity (Kurtosis)
154	ZNF680	-0.317577	Arm Lacunarity (Kurtosis)
155	ARAF	-0.469934	EC Density (Stdv)
156	C14orf1	0.466317	EC Density (Stdv)
157	C7orf68	-0.489655	EC Density (Stdv)
158	CCDC12	0.47595	EC Density (Stdv)
159	DEFB118	0.518256	EC Density (Stdv)
160	DSCR3	-0.460457	EC Density (Stdv)
161	GOSR2	-0.464592	EC Density (Stdv)
162	HLCS	-0.477044	EC Density (Stdv)
163	KCNK9	-0.459014	EC Density (Stdv)
164	LOC100130264	0.483338	EC Density (Stdv)
165	LRP11	0.506368	EC Density (Stdv)
166	MTMR14	0.485172	EC Density (Stdv)
167	NDUFAF3	0.493111	EC Density (Stdv)
168	NEK6	-0.452539	EC Density (Stdv)
169	NOP14	-0.484622	EC Density (Stdv)
170	SELK	0.485359	EC Density (Stdv)
171	SH3BP2	-0.570712	EC Density (Stdv)
172	SLC35E1	-0.452731	EC Density (Stdv)
173	SLC4A4	-0.476695	EC Density (Stdv)
174	SNRNP35	0.475835	EC Density (Stdv)
175	SS18L2	0.470127	EC Density (Stdv)
176	TMEM196	0.490197	EC Density (Stdv)
177	ACAT2	-0.405975	EC Density (Skewness)
178	ADAMTS8	0.440821	EC Density (Skewness)
179	C15orf40	-0.409411	EC Density (Skewness)
180	DDX25	0.467588	EC Density (Skewness)
181	GLB1L3	0.459591	EC Density (Skewness)
182	GPR115	0.520125	EC Density (Skewness)
183	GRIN3B	0.438624	EC Density (Skewness)
184	HDAC1	-0.401666	EC Density (Skewness)
185	HDDC2	-0.41433	EC Density (Skewness)
186	HSF2	-0.413449	EC Density (Skewness)
187	LCE4A	0.428741	EC Density (Skewness)
188	MEAF6	-0.411737	EC Density (Skewness)
189	NT5C3L	-0.424214	EC Density (Skewness)
190	PCDHB17	0.484627	EC Density (Skewness)
191	RWDD1	-0.443339	EC Density (Skewness)
192	SNORD115-30	0.431147	EC Density (Skewness)
193	SNORD115-32	0.431147	EC Density (Skewness)
194	TBPL1	-0.409015	EC Density (Skewness)
195	TCEAL5	0.430306	EC Density (Skewness)
196	TMEFF2	0.449884	EC Density (Skewness)
197	TMEM50A	-0.446847	EC Density (Skewness)
198	TRNAU1AP	-0.415926	EC Density (Skewness)
