# Supplementary material for: A novel machine learning approach reveals latent vascular phenotypes predictive of renal cancer outcome
Source: Sci Rep. 2017 Oct 16;7:13190. doi: 10.1038/s41598-017-13196-4 (PMC5643431; doi:10.1038/s41598-017-13196-4)
Supplement: Supplementary file 5 — Supplementary Data 2 [file 41598_2017_13196_MOESM5_ESM.zip]

Archive with 1 entries (1 files):
- Supplementary_Data_S2.zip
