# Supplementary material for: A novel machine learning approach reveals latent vascular phenotypes predictive of renal cancer outcome
Source: Sci Rep. 2017 Oct 16;7:13190. doi: 10.1038/s41598-017-13196-4 (PMC5643431; doi:10.1038/s41598-017-13196-4)
Supplement: Supplementary file 6 — Supplementary Data 3 [file 41598_2017_13196_MOESM6_ESM.xlsx]

## Sheet: Discovery Set Vascular Feature
patientId	F_1	F_2	F_3	F_4	F_5	F_6	F_7	F_8	F_9
TCGA-A3-3306	98.267	147.69	175.52	188.33	132.4	321.36	383.22	188.33	77.382
TCGA-A3-3308	541.82	650.49	502.36	496.35	745.06	1405.9	889.99	182.24	482.32
TCGA-A3-3316	505.1	889.99	60.029	104.98	297.55	618.43	64.101	160.36	526.58
TCGA-A3-3317	624.67	594.29	624.67	872.7	449.82	611.29	618.43	505.1	631.97
TCGA-A3-3319	889.99	154.98	262.77	182.24	369.19	650.49	650.49	530.57	721.48
TCGA-A3-3320	482.32	259.14	315.57	284.61	354.4	272.88	773.45	175.52	539.25
TCGA-A3-3322	299.32	422.71	354.4	437.27	77.382	412.56	377.62	90.781	470.99
TCGA-A3-3323	555.62	81.769	594.29	618.43	579.12	579.12	451.37	122.99	562.96
TCGA-A3-3324	90.781	354.4	81.769	375.26	345.77	345.77	122.99	228.88	343.37
TCGA-A3-3329	371.84	278.36	541.82	487.67	422.71	383.22	205.15	284.61	272.88
TCGA-A3-3331	81.769	122.99	855.37	645.08	259.14	482.32	228.88	291.74	64.101
TCGA-A3-3335	442.03	487.67	154.98	199.99	773.45	677.75	474.26	154.98	442.03
TCGA-A3-3343	64.101	175.52	482.32	526.58	191.5	284.61	315.57	218.23	102
TCGA-A3-3347	428.46	98.267	371.84	400.43	188.33	40.538	40.538	379.98	555.62
TCGA-A3-3351	992.4	340.49	330.64	349.88	428.46	98.267	272.88	147.69	920.04
TCGA-A3-3358	618.43	496.35	579.12	650.49	677.75	631.97	77.382	199.99	645.08
TCGA-A3-3362	855.37	482.32	773.45	948.39	611.29	467.72	805.85	60.029	1044.2
TCGA-A3-3363	154.98	199.99	721.48	575.73	291.74	102	600.52	745.06	237.29
TCGA-A3-3365	684.96	40.538	611.29	589.4	104.98	90.781	631.97	408.04	579.12
TCGA-A3-3367	369.19	237.29	432.87	539.25	196.23	60.029	389.47	196.23	371.84
TCGA-A3-3370	564.1	90.781	40.538	122.99	272.88	77.382	530.57	262.77	611.29
TCGA-A3-3378	575.73	64.101	98.267	77.382	359.02	451.37	920.04	191.5	345.77
TCGA-A3-3380	437.27	297.55	547.16	541.82	284.61	315.57	594.29	359.02	451.37
TCGA-A3-3382	450.6	611.29	467.72	773.45	343.37	64.101	499.35	126.62	805.85
TCGA-A3-3385	459.68	191.5	467.72	773.45	40.538	408.04	512.01	589.4	805.85
TCGA-A3-3387	205.15	539.25	805.85	855.37	564.1	992.4	284.61	383.22	196.23
TCGA-B0-4718	386.35	530.57	530.57	379.98	326.2	278.36	182.24	346.39	412.56
TCGA-B0-4810	474.26	335.08	301.09	371.84	335.08	562.96	191.5	297.55	340.49
TCGA-B0-4811	122.99	379.98	77.382	40.538	547.16	889.99	262.77	1068.7	98.267
TCGA-B0-4818	182.24	188.33	90.781	154.98	64.101	191.5	1228.1	502.36	199.99
TCGA-B0-4827	773.45	400.43	345.77	449.82	459.68	547.16	1129.9	618.43	564.1
TCGA-B0-4837	291.74	872.7	618.43	600.52	1044.2	262.77	126.62	579.12	218.23
TCGA-B0-4841	188.33	624.67	442.03	297.55	618.43	721.48	269.79	889.99	262.77
TCGA-B0-4844	539.25	645.08	369.19	467.72	375.26	645.08	278.36	326.2	589.4
TCGA-B0-4848	677.75	284.61	872.7	677.75	269.79	160.36	526.58	259.14	575.73
TCGA-B0-4849	920.04	618.43	340.49	272.88	562.96	147.69	326.2	650.49	889.99
TCGA-B0-4852	126.62	349.88	677.75	684.96	505.1	422.71	677.75	451.37	81.769
TCGA-B0-5081	330.64	684.96	297.55	98.267	315.57	872.7	1044.2	526.58	90.781
TCGA-B0-5084	450.6	992.4	467.72	773.45	1405.9	122.99	499.35	825.52	805.85
TCGA-B0-5094	60.029	721.48	496.35	518.92	684.96	1068.7	575.73	487.67	147.69
TCGA-B0-5100	175.52	745.06	284.61	262.77	650.49	354.4	400.43	593.35	297.55
TCGA-B0-5102	1228.1	269.79	1228.1	1405.9	218.23	188.33	512.01	40.538	1405.9
TCGA-B0-5107	346.39	389.47	400.43	422.71	624.67	343.37	562.96	773.45	326.2
TCGA-B0-5108	340.49	459.68	934.21	905.01	346.39	379.98	345.77	449.82	428.46
TCGA-B0-5110	359.02	677.75	428.46	530.57	530.57	218.23	60.029	335.08	369.19
TCGA-B0-5113	386.35	1228.1	291.74	269.79	1129.9	389.47	555.62	1228.1	408.04
TCGA-B0-5115	579.12	1129.9	321.36	326.2	872.7	575.73	459.68	594.29	547.16
TCGA-B0-5117	191.5	948.39	349.88	482.32	889.99	1228.1	160.36	992.4	321.36
TCGA-B0-5119	259.14	920.04	259.14	90.781	805.85	1044.2	343.37	518.92	335.08
TCGA-B0-5121	199.99	773.45	147.69	359.02	948.39	81.769	1405.9	677.75	129.51
TCGA-B0-5399	278.36	1068.7	539.25	451.37	1068.7	375.26	102	1405.9	160.36
TCGA-B0-5400	825.52	541.82	104.98	218.23	175.52	437.27	1068.7	345.77	872.7
TCGA-B0-5402	432.87	359.02	825.52	721.48	451.37	948.39	449.82	467.72	505.1
TCGA-B0-5690	160.36	272.88	122.99	132.4	526.58	359.02	196.23	539.25	269.79
TCGA-B0-5691	721.48	315.57	237.29	335.08	199.99	487.67	301.09	1044.2	541.82
TCGA-B0-5692	262.77	467.72	1405.9	1228.1	262.77	526.58	321.36	301.09	315.57
TCGA-B0-5693	1068.7	104.98	564.1	459.68	437.27	205.15	948.39	371.84	1129.9
TCGA-B0-5694	77.382	369.19	346.39	369.19	400.43	624.67	175.52	432.87	60.029
TCGA-B0-5695	518.92	547.16	449.82	408.04	301.09	459.68	645.08	624.67	487.67
TCGA-B0-5696	147.69	291.74	132.4	175.52	340.49	228.88	104.98	684.96	191.5
TCGA-B0-5697	349.88	160.36	160.36	228.88	102	301.09	482.32	575.73	291.74
TCGA-B0-5699	318.47	408.04	278.36	291.74	496.35	589.4	297.55	920.04	175.52
TCGA-B0-5703	745.06	301.09	218.23	259.14	126.62	340.49	432.87	343.37	677.75
TCGA-B0-5706	948.39	326.2	359.02	383.22	412.56	539.25	442.03	855.37	650.49

## Sheet: Discovery Set Group Assignment
Patient.ID	Neoplasm.Histologic.Grade	Stage	Disease.Free..Months.	Disease.Free.Status	Group
TCGA-A3-3306	G3	T1	36.79	DiseaseFree	1
TCGA-A3-3308	G2	T3	0.53	DiseaseFree	2
TCGA-A3-3316	G3	T2	49.05	DiseaseFree	2
TCGA-A3-3317	G2	T2	31.27	Recurred/Progressed	1
TCGA-A3-3319	G2	T1	37.12	DiseaseFree	1
TCGA-A3-3320	G1	T1	49.54	DiseaseFree	1
TCGA-A3-3322	G2	T1	48.55	DiseaseFree	1
TCGA-A3-3323	G1	T1	36.33	DiseaseFree	1
TCGA-A3-3324	G3	T1	38.96	DiseaseFree	2
TCGA-A3-3329	G2	T1	53.35	DiseaseFree	1
TCGA-A3-3331	G2	T1	48.78	DiseaseFree	1
TCGA-A3-3335	G4	T2	36.07	Recurred/Progressed	2
TCGA-A3-3343	G3	T2	31.04	DiseaseFree	1
TCGA-A3-3347	G2	T1	20.04	Recurred/Progressed	1
TCGA-A3-3351	G2	T2	29.89	DiseaseFree	1
TCGA-A3-3358	G2	T1	42.94	DiseaseFree	2
TCGA-A3-3362	G2	T1	51.22	DiseaseFree	1
TCGA-A3-3363	G2	T2	10.48	DiseaseFree	1
TCGA-A3-3365	G2	T1	28.68	DiseaseFree	1
TCGA-A3-3367	G3	T1	74.57	DiseaseFree	1
TCGA-A3-3370	G2	T1	74.7	DiseaseFree	1
TCGA-A3-3378	G3	T1	20.7	DiseaseFree	1
TCGA-A3-3380	G2	T1	18.63	DiseaseFree	1
TCGA-A3-3382	G3	T1	16.89	Recurred/Progressed	1
TCGA-A3-3385	G2	T1	65.47	DiseaseFree	1
TCGA-A3-3387	G2	T1	20.27	DiseaseFree	1
TCGA-B0-4718	G2	T3	25.23	Recurred/Progressed	2
TCGA-B0-4810	G3	T3	6.73	Recurred/Progressed	2
TCGA-B0-4811	G3	T3	15.05	Recurred/Progressed	2
TCGA-B0-4818	G3	T2	4.17	Recurred/Progressed	1
TCGA-B0-4827	G4	T3	21.94	Recurred/Progressed	1
TCGA-B0-4837	G3	T1	39.68	Recurred/Progressed	2
TCGA-B0-4841	G3	T2	3.55	Recurred/Progressed	2
TCGA-B0-4844	G3	T3	2.04	Recurred/Progressed	2
TCGA-B0-4848	G3	T3	16.23	Recurred/Progressed	1
TCGA-B0-4849	G3	T3	0.13	Recurred/Progressed	1
TCGA-B0-4852	G2	T2	28.25	Recurred/Progressed	1
TCGA-B0-5081	G2	T3	7	Recurred/Progressed	1
TCGA-B0-5084	G3	T3	2.14	Recurred/Progressed	2
TCGA-B0-5094	G2	T3	2.46	Recurred/Progressed	2
TCGA-B0-5100	G3	T3	46.85	Recurred/Progressed	2
TCGA-B0-5102	G3	T1	89.82	Recurred/Progressed	1
TCGA-B0-5107	G4	T2	18.04	Recurred/Progressed	1
TCGA-B0-5108	G2	T3	58.54	DiseaseFree	1
TCGA-B0-5110	G2	T1	66	DiseaseFree	2
TCGA-B0-5113	G2	T3	38.6	DiseaseFree	2
TCGA-B0-5115	G3	T2	2.46	Recurred/Progressed	2
TCGA-B0-5117	G2	T1	52.83	DiseaseFree	2
TCGA-B0-5119	G2	T1	50.99	DiseaseFree	2
TCGA-B0-5121	G2	T1	48.78	DiseaseFree	1
TCGA-B0-5399	G2	T1	46.35	DiseaseFree	2
TCGA-B0-5400	G4	T3	56.93	DiseaseFree	1
TCGA-B0-5402	G4	T4	14.75	Recurred/Progressed	1
TCGA-B0-5690	G1	T1	111.43	DiseaseFree	2
TCGA-B0-5691	G3	T1	106.77	Recurred/Progressed	1
TCGA-B0-5692	G3	T3	129.57	DiseaseFree	1
TCGA-B0-5693	G2	T1	133.84	DiseaseFree	1
TCGA-B0-5694	G3	T3	9.46	Recurred/Progressed	2
TCGA-B0-5695	G2	T1	70.63	DiseaseFree	1
TCGA-B0-5696	G4	T3	56.73	Recurred/Progressed	2
TCGA-B0-5697	G2	T1	86.4	DiseaseFree	1
TCGA-B0-5699	G2	T1	3.09	Recurred/Progressed	2
TCGA-B0-5703	G3	T1	73.78	DiseaseFree	1
TCGA-B0-5706	G2	T2	105.29	DiseaseFree	1

## Sheet: Validation Set Group Classifica
Patient.ID	Neoplasm.Histologic.Grade	Stage	Disease.Free..Months.	Disease.Free.Status	Group	Tissue Quality Visual Scorecard
TCGA-A3-3307	G3	T3	47.17	DiseaseFree	1	x	x = unavailable
TCGA-A3-3328	G2	T1	45.5	DiseaseFree	2	x	h = hemmorhage
TCGA-A3-3349	G2	T1	45.5	DiseaseFree	1	1	t = tears
TCGA-A3-3357	G3	T2	88.3	DiseaseFree	1	h	f = focus
TCGA-A3-3359	G2	T1	82.26	DiseaseFree	1	x	e = eosin balance
TCGA-A3-3372	G2	T3	24.15	DiseaseFree	1	t	0-5 = enrollment level
TCGA-A3-3373	G3	T1	53.25	DiseaseFree	1	1
TCGA-A3-3374	G2	T1	43.17	DiseaseFree	2	f
TCGA-AK-3426	G3	T3	8.41	Recurred/Progressed	2	x
TCGA-AK-3427	GX	T1	117.71	DiseaseFree	2	3
TCGA-AK-3428	G2	T3	122.47	DiseaseFree	1	x
TCGA-AK-3429	G2	T2	109.33	DiseaseFree	1	x
TCGA-AK-3433	GX	T2	111.99	DiseaseFree	2	0
TCGA-AK-3434	G2	T1	53.88	Recurred/Progressed	2	x
TCGA-AK-3436	G2	T2	39.06	Recurred/Progressed	2	x
TCGA-AK-3440	G3	T1	94.12	DiseaseFree	2	t
TCGA-AK-3443	GX	T2	46.75	DiseaseFree	2	2
TCGA-AK-3445	G3	T3	78.58	DiseaseFree	2	x
TCGA-AK-3450	G2	T1	58.44	DiseaseFree	1	x
TCGA-AK-3451	G3	T2	94.22	DiseaseFree	1	x
TCGA-AK-3453	G2	T2	83.15	DiseaseFree	1	x
TCGA-AK-3454	G3	T1	28.71	DiseaseFree	1	x
TCGA-AK-3456	G3	T2	37.55	DiseaseFree	1	x
TCGA-AK-3458	G3	T1	38.37	DiseaseFree	2	x
TCGA-AK-3460	G2	T1	82.39	DiseaseFree	1	x
TCGA-AK-3461	G2	T1	72.83	DiseaseFree	1	x
TCGA-AK-3465	GX	T1	12.12	DiseaseFree	2	t
TCGA-AS-3777	NA	T1	40.67	DiseaseFree	2	x
TCGA-B0-4696	G3	T3	26.08	Recurred/Progressed	2	1
TCGA-B0-4842	G4	T3	8.21	Recurred/Progressed	1	3
TCGA-B0-5080	G3	T3	3.38	Recurred/Progressed	1	0
TCGA-B0-5097	G2	T3	11.79	Recurred/Progressed	1	x
TCGA-B0-5109	G4	T3	2.3	Recurred/Progressed	2	f
TCGA-B0-5116	G3	T3	37.09	Recurred/Progressed	2	h
TCGA-B0-5120	G2	T1	38.4	DiseaseFree	1	h
TCGA-B0-5698	G3	T1	119.28	DiseaseFree	1	x
TCGA-B0-5701	G4	T3	7.36	Recurred/Progressed	1	x
TCGA-B0-5705	G2	T1	27.66	Recurred/Progressed	1	4
TCGA-B0-5709	G3	T3	130.55	DiseaseFree	1	4
TCGA-B0-5710	G2	T1	47.54	Recurred/Progressed	1	x
TCGA-B0-5711	G3	T3	123.72	Recurred/Progressed	1	x
TCGA-B0-5712	G3	T2	23.82	Recurred/Progressed	2	x
TCGA-B0-5713	G3	T3	91.39	DiseaseFree	1	x
TCGA-B0-5812	G3	T1	125.95	DiseaseFree	1	x
TCGA-B2-3923	G2	T2	32.59	DiseaseFree	2	3
TCGA-B2-3924	G2	T1	35.87	DiseaseFree	1	3
TCGA-B2-4099	G3	T1	31.93	DiseaseFree	1	h
TCGA-B2-4101	G3	T2	21.29	DiseaseFree	1	h
TCGA-B2-4102	G2	T1	31.27	DiseaseFree	1	4
TCGA-B2-5633	G2	T1	31.64	DiseaseFree	1	h
TCGA-B2-5635	G2	T1	24.8	DiseaseFree	1	4
TCGA-B2-5636	G2	T1	30.19	DiseaseFree	1	4
TCGA-B2-5641	G3	T1	21.55	DiseaseFree	1	2
TCGA-B4-5377	G3	T3	11.99	DiseaseFree	1	3
TCGA-B4-5378	G2	T1	5.75	DiseaseFree	1	2
TCGA-B4-5832	G2	T3	5.09	DiseaseFree	1	3
TCGA-B4-5834	G1	T1	1.25	DiseaseFree	1	2
TCGA-B4-5835	G2	T1	0.53	DiseaseFree	1	h
TCGA-B4-5836	G2	T1	4.63	DiseaseFree	1	3
TCGA-B4-5838	G2	T3	5.45	DiseaseFree	1	4
TCGA-B4-5843	G2	T1	0.36	DiseaseFree	1	ht
TCGA-B4-5844	G1	T2	0.23	DiseaseFree	1	5
TCGA-B8-4146	G2	T1	16.79	DiseaseFree	1	2
TCGA-B8-4148	G3	T1	49.93	DiseaseFree	1	e
TCGA-B8-4151	G2	T3	42.67	DiseaseFree	2	e
TCGA-B8-4153	G3	T3	7.33	Recurred/Progressed	2	4
TCGA-B8-4154	G2	T1	45.34	DiseaseFree	1	4
TCGA-B8-4619	G2	T1	17.18	DiseaseFree	1	0
TCGA-B8-4620	G2	T3	19.84	Recurred/Progressed	1	h
TCGA-B8-4621	G3	T1	25.89	DiseaseFree	1	t
TCGA-B8-4622	G3	T3	40.31	Recurred/Progressed	1	3
TCGA-B8-5158	G4	T3	40.01	DiseaseFree	1	4
TCGA-B8-5159	G3	T1	23.72	DiseaseFree	1	1
TCGA-B8-5163	G3	T3	27	DiseaseFree	1	2
TCGA-B8-5164	G3	T3	0.85	DiseaseFree	1	h
TCGA-B8-5165	G2	T1	24.21	DiseaseFree	1	3
TCGA-B8-5545	G2	T1	50.1	DiseaseFree	1	x
TCGA-B8-5546	G2	T1	16.59	DiseaseFree	1	4
TCGA-B8-5549	G3	T1	6.37	DiseaseFree	1	h
TCGA-B8-5550	G3	T3	22.8	Recurred/Progressed	1	3
TCGA-B8-5551	G3	T1	0.53	DiseaseFree	1	e
TCGA-B8-5552	G2	T1	34.36	DiseaseFree	1	t
TCGA-B8-5553	G2	T1	14.29	DiseaseFree	1	h
TCGA-BP-4158	G2	T1	110.94	DiseaseFree	2	5
TCGA-BP-4159	G2	T1	77.27	Recurred/Progressed	2	3
TCGA-BP-4160	G2	T3	94.65	DiseaseFree	1	x
TCGA-BP-4161	G3	T1	88.21	Recurred/Progressed	1	3
TCGA-BP-4162	G2	T1	100.99	DiseaseFree	1	5
TCGA-BP-4163	G3	T3	93.27	DiseaseFree	1	2
TCGA-BP-4165	G1	T1	60.38	Recurred/Progressed	2	4
TCGA-BP-4166	G3	T3	0.43	DiseaseFree	1	1
TCGA-BP-4167	G2	T3	89.29	DiseaseFree	1	1
TCGA-BP-4169	G2	T2	2.56	Recurred/Progressed	1	2
TCGA-BP-4173	G3	T2	62.19	DiseaseFree	1	3
TCGA-BP-4174	G3	T2	61.73	DiseaseFree	1	h
TCGA-BP-4176	G2	T1	64.22	DiseaseFree	1	3
TCGA-BP-4177	G2	T1	54.86	DiseaseFree	2	x
TCGA-BP-4325	G2	T1	97.37	DiseaseFree	1	4
TCGA-BP-4326	G2	T1	31.47	Recurred/Progressed	1	1
TCGA-BP-4329	G2	T3	23	Recurred/Progressed	1	3
TCGA-BP-4330	G2	T3	62.02	DiseaseFree	1	3
TCGA-BP-4332	G2	T3	37.22	DiseaseFree	1	h
TCGA-BP-4334	G3	T3	14.52	Recurred/Progressed	2	4
TCGA-BP-4335	G3	T3	14.91	Recurred/Progressed	2	2
TCGA-BP-4338	G3	T1	84.49	Recurred/Progressed	1	t
TCGA-BP-4343	G3	T3	61.63	Recurred/Progressed	1	3
TCGA-BP-4345	G3	T3	49.8	DiseaseFree	1	3
TCGA-BP-4347	G2	T3	44.91	DiseaseFree	1	x
TCGA-BP-4349	G2	T1	12.22	DiseaseFree	1	4
TCGA-BP-4351	G2	T3	28.68	Recurred/Progressed	2	3
TCGA-BP-4352	G4	T3	8.71	Recurred/Progressed	2	e
TCGA-BP-4756	G2	T1	12.29	DiseaseFree	1	t
TCGA-BP-4758	G2	T1	72.54	DiseaseFree	1	2
TCGA-BP-4759	G2	T1	77.92	DiseaseFree	2	t
TCGA-BP-4760	G2	T1	47.86	Recurred/Progressed	1	t
TCGA-BP-4761	G4	T3	5.98	DiseaseFree	2	4
TCGA-BP-4765	G2	T1	71.75	DiseaseFree	1	t
TCGA-BP-4766	G3	T1	48.03	DiseaseFree	1	h
TCGA-BP-4768	G2	T1	13.14	DiseaseFree	1	t
TCGA-BP-4769	G2	T1	61.63	DiseaseFree	2	t
TCGA-BP-4770	G4	T4	6.83	Recurred/Progressed	2	0
TCGA-BP-4774	G2	T1	61.93	DiseaseFree	1	3
TCGA-BP-4775	G2	T1	60.55	DiseaseFree	1	t
TCGA-BP-4777	G3	T1	56.87	DiseaseFree	1	h
TCGA-BP-4781	G3	T1	68.33	DiseaseFree	1	1
TCGA-BP-4782	G2	T1	11.63	DiseaseFree	1	t
TCGA-BP-4784	G2	T1	60.91	DiseaseFree	2	1
TCGA-BP-4787	G4	T3	14.49	Recurred/Progressed	1	2
TCGA-BP-4789	G2	T1	48.92	DiseaseFree	1	3
TCGA-BP-4795	G2	T1	20.37	DiseaseFree	1	1
TCGA-BP-4797	G3	T3	36.37	DiseaseFree	1	h
TCGA-BP-4799	G3	T3	11.56	Recurred/Progressed	2	h
TCGA-BP-4801	G2	T1	36.93	DiseaseFree	1	h
TCGA-BP-4803	G3	T3	6.7	DiseaseFree	1	2
TCGA-BP-4804	G2	T1	41.72	Recurred/Progressed	1	3
TCGA-BP-4807	G3	T1	6.93	DiseaseFree	1	h
TCGA-BP-4959	G3	T1	87.39	DiseaseFree	1	3
TCGA-BP-4960	G3	T2	71.35	DiseaseFree	2	1
TCGA-BP-4961	G2	T1	63.57	DiseaseFree	1	f
TCGA-BP-4962	G2	T2	58.64	DiseaseFree	1	4
TCGA-BP-4963	G3	T1	60.25	DiseaseFree	1	3
TCGA-BP-4964	G2	T1	61.17	DiseaseFree	1	t
TCGA-BP-4967	G2	T3	6.73	DiseaseFree	1	3
TCGA-BP-4968	G3	T1	57.36	DiseaseFree	2	0
TCGA-BP-4969	G2	T1	58.94	DiseaseFree	2	h
TCGA-BP-4970	G3	T1	14.22	DiseaseFree	1	2
TCGA-BP-4971	G3	T3	48.85	DiseaseFree	1	t
TCGA-BP-4972	G3	T3	49.34	DiseaseFree	1	h
TCGA-BP-4973	G3	T3	45.47	DiseaseFree	1	3
TCGA-BP-4974	G4	T3	1.15	Recurred/Progressed	2	3
TCGA-BP-4975	G3	T1	47.08	DiseaseFree	1	3
TCGA-BP-4976	G3	T1	53.61	DiseaseFree	1	2
TCGA-BP-4977	G3	T1	14.91	DiseaseFree	1	2
TCGA-BP-4982	G3	T1	33.31	DiseaseFree	1	3
TCGA-BP-4983	G4	T3	46.42	DiseaseFree	1	0
TCGA-BP-4985	G4	T3	21.58	Recurred/Progressed	2	3
TCGA-BP-4987	G2	T1	36.93	DiseaseFree	1	3
TCGA-BP-4989	G3	T3	3.88	DiseaseFree	1	4
TCGA-BP-4991	G2	T1	46.42	DiseaseFree	1	3
TCGA-BP-4992	G4	T1	16.46	DiseaseFree	1	h
TCGA-BP-4993	G3	T1	5.81	DiseaseFree	1	h
TCGA-BP-4994	G3	T1	42.97	DiseaseFree	1	2
TCGA-BP-4995	G3	T1	45.04	DiseaseFree	1	t
TCGA-BP-4998	G3	T1	30.62	DiseaseFree	1	h
TCGA-BP-4999	G2	T1	41.59	DiseaseFree	1	3
TCGA-BP-5000	G3	T1	18.5	DiseaseFree	1	4
TCGA-BP-5001	G2	T1	38.67	DiseaseFree	1	4
TCGA-BP-5004	G3	T1	36.99	DiseaseFree	1	4
TCGA-BP-5006	G2	T1	27.6	DiseaseFree	1	e
TCGA-BP-5007	G2	T2	37.45	DiseaseFree	1	2
TCGA-BP-5008	G2	T1	35.18	DiseaseFree	1	0
TCGA-BP-5009	G3	T1	16.16	Recurred/Progressed	2	4
TCGA-BP-5010	G4	T3	25.66	Recurred/Progressed	2	4
TCGA-BP-5169	G4	T1	6.34	DiseaseFree	2	t
TCGA-BP-5170	G2	T1	79.24	DiseaseFree	1	h
TCGA-BP-5174	G2	T1	74.15	DiseaseFree	1	h
TCGA-BP-5175	G3	T1	30.62	DiseaseFree	1	0
TCGA-BP-5177	G3	T1	9.63	DiseaseFree	1	2
TCGA-BP-5178	G4	T3	56.14	Recurred/Progressed	1	3
TCGA-BP-5180	G2	T1	74.34	DiseaseFree	1	h
TCGA-BP-5181	G2	T1	49.11	DiseaseFree	1	4
TCGA-BP-5182	G3	T1	38.27	DiseaseFree	1	t
TCGA-BP-5183	G3	T3	15.93	Recurred/Progressed	1	1
TCGA-BP-5187	G2	T1	13.34	DiseaseFree	2	t
TCGA-BP-5189	G4	T1	25.66	Recurred/Progressed	1	e
TCGA-BP-5190	G3	T1	33.21	DiseaseFree	1	1
TCGA-BP-5191	G2	T3	31.77	DiseaseFree	2	3
TCGA-BP-5192	G2	T1	23.46	DiseaseFree	1	h
TCGA-BP-5194	G2	T1	13.4	DiseaseFree	1	4
TCGA-BP-5195	G2	T1	24.61	DiseaseFree	1	h
TCGA-BP-5196	G2	T1	33.44	DiseaseFree	2	e
TCGA-BP-5198	G3	T3	19.81	DiseaseFree	1	3
TCGA-BP-5199	G4	T2	44.51	DiseaseFree	2	h
TCGA-BP-5200	G4	T2	34.92	DiseaseFree	1	1
TCGA-BP-5201	G4	T3	-0.62	Recurred/Progressed	1	h
TCGA-BP-5202	G2	T3	0.95	DiseaseFree	1	h
TCGA-CJ-4634	G2	T1	114.91	DiseaseFree	1	x
TCGA-CJ-4635	G3	T1	46.52	DiseaseFree	1	x
TCGA-CJ-4636	G3	T3	63.21	DiseaseFree	1	x
TCGA-CJ-4637	G4	T2	59.82	Recurred/Progressed	1	x
TCGA-CJ-4638	G4	T3	2.3	Recurred/Progressed	2	x
TCGA-CJ-4639	G2	T2	106.08	DiseaseFree	1	x
TCGA-CJ-4640	G4	T3	114.32	DiseaseFree	1	x
TCGA-CJ-4641	G4	T3	-11.79	Recurred/Progressed	1	x
TCGA-CJ-4643	G3	T2	58.9	DiseaseFree	1	x
TCGA-CJ-4644	G3	T3	3.06	Recurred/Progressed	1	x
TCGA-CJ-4868	G3	T3	1.22	Recurred/Progressed	1	x
TCGA-CJ-4869	G2	T2	57.62	Recurred/Progressed	1	x
TCGA-CJ-4871	G4	T3	5.55	Recurred/Progressed	1	x
TCGA-CJ-4872	G4	T1	47.14	DiseaseFree	2	x
TCGA-CJ-4873	G3	T3	74.21	DiseaseFree	1	x
TCGA-CJ-4874	G3	T1	75	DiseaseFree	1	x
TCGA-CJ-4875	G3	T3	17.44	Recurred/Progressed	1	x
TCGA-CJ-4876	G3	T2	64.22	DiseaseFree	1	x
TCGA-CJ-4878	G2	T3	71.81	DiseaseFree	1	x
TCGA-CJ-4881	G3	T3	61.79	Recurred/Progressed	2	x
TCGA-CJ-4882	G3	T3	61.86	DiseaseFree	2	x
TCGA-CJ-4884	G3	T3	57.79	DiseaseFree	1	x
TCGA-CJ-4885	G3	T3	67.05	Recurred/Progressed	2	x
TCGA-CJ-4886	G3	T1	64.13	DiseaseFree	1	x
TCGA-CJ-4887	G3	T3	10.58	Recurred/Progressed	1	x
TCGA-CJ-4888	G4	T3	19.97	Recurred/Progressed	1	x
TCGA-CJ-4889	G4	T1	63.93	DiseaseFree	1	x
TCGA-CJ-4890	G4	T3	48.52	Recurred/Progressed	1	x
TCGA-CJ-4892	G2	T1	49.97	DiseaseFree	1	x
TCGA-CJ-4893	G3	T1	24.64	DiseaseFree	1	x
TCGA-CJ-4894	G3	T3	5.19	Recurred/Progressed	1	x
TCGA-CJ-4895	G4	T3	2	Recurred/Progressed	1	x
TCGA-CJ-4897	G3	T3	46.75	Recurred/Progressed	1	x
TCGA-CJ-4899	G2	T1	50.2	DiseaseFree	1	x
TCGA-CJ-4901	G3	T3	47.63	DiseaseFree	1	x
TCGA-CJ-4902	G3	T3	49.93	DiseaseFree	1	x
TCGA-CJ-4903	G3	T1	51.25	DiseaseFree	1	x
TCGA-CJ-4904	G3	T3	9.13	Recurred/Progressed	1	x
TCGA-CJ-4905	G2	T1	49.15	DiseaseFree	1	x
TCGA-CJ-4907	G3	T3	49.24	DiseaseFree	1	x
TCGA-CJ-4908	G2	T1	50.3	DiseaseFree	1	x
TCGA-CJ-4912	G3	T2	54.43	DiseaseFree	2	x
TCGA-CJ-4916	G3	T3	45.11	DiseaseFree	1	x
TCGA-CJ-4918	G4	T3	1.08	Recurred/Progressed	1	x
TCGA-CJ-4923	G4	T3	0.82	Recurred/Progressed	2	x
TCGA-CJ-5671	G3	T1	130.98	DiseaseFree	1	x
TCGA-CJ-5675	G3	T2	29.57	Recurred/Progressed	1	x
TCGA-CJ-5676	G3	T3	72.9	Recurred/Progressed	1	x
TCGA-CJ-5677	G4	T3	9.46	Recurred/Progressed	1	x
TCGA-CJ-5678	G3	T2	13.11	Recurred/Progressed	2	x
TCGA-CJ-5679	G4	T3	19.55	Recurred/Progressed	2	x
TCGA-CJ-5680	G4	T3	5.03	Recurred/Progressed	1	x
TCGA-CJ-5681	G3	T3	0.56	Recurred/Progressed	1	x
TCGA-CJ-5682	G4	T3	1.81	Recurred/Progressed	2	x
TCGA-CJ-5683	G3	T1	62.06	DiseaseFree	1	x
TCGA-CJ-5684	G2	T3	73.29	DiseaseFree	1	x
TCGA-CJ-5686	G3	T1	66.95	DiseaseFree	1	x
TCGA-CJ-6028	G4	T3	4.5	Recurred/Progressed	1	x
TCGA-CJ-6031	G3	T1	62.61	DiseaseFree	1	x
TCGA-CJ-6032	G3	T2	119.55	DiseaseFree	1	x
TCGA-CJ-6033	G4	T3	4.73	Recurred/Progressed	2	x
TCGA-CW-5581	G3	T1	91.95	DiseaseFree	1	x
TCGA-CW-5583	G2	T1	81.77	DiseaseFree	1	x
TCGA-CW-5584	G3	T3	3.35	Recurred/Progressed	1	x
TCGA-CW-5585	G2	T3	85.71	DiseaseFree	1	x
TCGA-CW-5587	G2	T3	65.8	Recurred/Progressed	1	x
TCGA-CW-5589	G2	T1	78.12	DiseaseFree	1	x
TCGA-CW-5590	G3	T3	22.08	Recurred/Progressed	1	x
TCGA-CW-5591	G2	T3	74.61	DiseaseFree	1	x
TCGA-CW-6088	G2	T1	105.85	DiseaseFree	1	x
TCGA-CW-6090	G3	T1	91.33	Recurred/Progressed	1	x
TCGA-CW-6093	G1	T1	103.35	DiseaseFree	1	x
TCGA-CW-6097	G4	T3	15.01	Recurred/Progressed	1	x
TCGA-CZ-4853	G2	T1	25.43	DiseaseFree	1	2
TCGA-CZ-4856	G2	T1	0.59	DiseaseFree	1	2
TCGA-CZ-4857	G3	T3	32.52	Recurred/Progressed	1	1
TCGA-CZ-4858	G4	T2	62.81	Recurred/Progressed	2	t
TCGA-CZ-4859	G2	T1	58.71	DiseaseFree	1	3
TCGA-CZ-4862	G2	T1	107.46	DiseaseFree	1	h
TCGA-CZ-4863	G3	T3	63.34	DiseaseFree	1	3
TCGA-CZ-4866	G3	T1	107.33	DiseaseFree	1	t
TCGA-CZ-5452	G2	T2	58.77	DiseaseFree	1	e
TCGA-CZ-5454	G2	T2	13.9	Recurred/Progressed	1	2
TCGA-CZ-5457	G4	T3	5.72	Recurred/Progressed	1	h
TCGA-CZ-5458	G3	T3	91.62	DiseaseFree	1	t
TCGA-CZ-5460	G2	T3	94.38	DiseaseFree	2	3
TCGA-CZ-5461	G4	T1	1.58	Recurred/Progressed	1	4
TCGA-CZ-5463	G2	T2	21.75	DiseaseFree	1	h
TCGA-CZ-5464	G2	T3	69.91	DiseaseFree	1	2
TCGA-CZ-5467	G4	T3	2.04	Recurred/Progressed	1	2
TCGA-CZ-5469	G2	T2	3.61	Recurred/Progressed	2	t
TCGA-CZ-5470	G3	T2	12.68	DiseaseFree	1	1
TCGA-CZ-5982	G2	T1	80.12	DiseaseFree	1	2
TCGA-CZ-5984	G3	T1	67.9	DiseaseFree	1	3
TCGA-CZ-5985	G2	T2	65.6	DiseaseFree	1	h
TCGA-CZ-5986	G3	T1	12.25	DiseaseFree	1	3
TCGA-CZ-5987	G2	T3	12.39	Recurred/Progressed	1	3
TCGA-CZ-5988	G2	T1	22.77	DiseaseFree	1	2
TCGA-CZ-5989	G2	T2	62.58	DiseaseFree	1	2
TCGA-DV-5565	G2	T1	43.66	DiseaseFree	2	2
TCGA-DV-5566	G2	T1	45.93	DiseaseFree	1	e
TCGA-DV-5567	G2	T1	65.83	Recurred/Progressed	2	e
TCGA-DV-5569	G2	T1	11.66	DiseaseFree	1	h
TCGA-DV-5574	G2	T1	11.73	Recurred/Progressed	1	0
TCGA-DV-5575	G2	T1	56.8	DiseaseFree	1	2
